# Supplementary material for: Real-world safety profile of T-cell engagers: evidence from multi-database analysis with CAR-T comparisons
Source: Front Immunol. 2026 Mar 6;17:1740144. doi: 10.3389/fimmu.2026.1740144 (PMC13002793; doi:10.3389/fimmu.2026.1740144)
Supplement: Supplementary file 5 [file Table1.xlsx]

## Sheet: Community_Summary
Supplementary Table 1. Adverse Event Communities Identified from Co-occurrence Network Analysis.
Community	Hub Term	Constituent Terms	Size
1	Immune effector cell-associated neurotoxicity syndrome	Bacterial infection, Cytokine release syndrome, Cytomegalovirus test positive, Diffuse large B-cell lymphoma refractory, Disseminated intravascular coagulation, Fungal infection, Haemophagocytic lymphohistiocytosis, Hypophosphataemia, Malignant neoplasm progression, Plasma cell myeloma, Serum ferritin increased, Small cell lung cancer, Tumour associated fever, Tumour lysis syndrome	15
2	Product storage error	Circumstance or information capable of leading to medication error, Intercepted product administration error	3
3	Anaemia	Alanine aminotransferase increased, Aspartate aminotransferase increased, B precursor type acute leukaemia, Bacteraemia, Blood bilirubin increased, Constipation, COVID-19, COVID-19 pneumonia, Cytomegalovirus infection, Cytomegalovirus infection reactivation, Disease progression, Drug ineffective, Febrile neutropenia, Gamma-glutamyltransferase increased, Hepatotoxicity, Hypoalbuminaemia, Hypocalca…	31
4	Tremor	Aphasia, Ataxia, Balance disorder, Confusional state, Disorientation, Dysarthria, Dysgraphia, Encephalopathy, Gait disturbance, Mental status changes, Nervous system disorder, Neurotoxicity, Seizure	14
5	Infection	Acute graft versus host disease, Acute lymphocytic leukaemia, Acute lymphocytic leukaemia recurrent, Adverse event, B-cell type acute leukaemia, Blast cell count increased, Bone marrow leukaemic cell infiltration, Central nervous system leukaemia, Chronic graft versus host disease, Cytopenia, Death, Gene mutation, Graft versus host disease, Haemorrhage, Leukaemic infiltration extramedullary, Mini…	25
6	Accidental exposure to product	Occupational exposure to product, Product leakage, Wrong technique in product usage process	4
7	Platelet count decreased	Lymphocyte count decreased, Malaise, Neutrophil count decreased, White blood cell count decreased	5
8	Fatigue	Abdominal pain, Altered state of consciousness, Anxiety, Arthralgia, Asthenia, Back pain, Blood glucose increased, Blood lactate dehydrogenase increased, Bone pain, C-reactive protein increased, Capillary leak syndrome, Chest pain, Chills, Condition aggravated, Cough, Depression, Diarrhoea, Dizziness, Dyspnoea, Epistaxis, Fall, Flushing, Headache, Heart rate increased, Hepatic function abnormal, …	46
9	Pleural effusion	Ascites	2
10	Dry skin	Ageusia, Alopecia, Decreased appetite, Dry mouth, Dysgeusia, Erythema, Nail disorder, Onychomadesis, Pruritus, Rash, Skin exfoliation, Taste disorder	13
11	Graft versus host disease in gastrointestinal tract	Graft versus host disease in skin	2
