# Supplementary material for: Real-world safety profile of T-cell engagers: evidence from multi-database analysis with CAR-T comparisons
Source: Front Immunol. 2026 Mar 6;17:1740144. doi: 10.3389/fimmu.2026.1740144 (PMC13002793; doi:10.3389/fimmu.2026.1740144)
Supplement: Supplementary file 6 [file Table2.xlsx]

## Sheet: Sheet1
Supplementary Table 2. Weibull Shape Parameter Analysis for Time-to-Onset of Immune Effector Cell-Associated Neurotoxicity Syndrome.
Molecular Target	Shape Parameter (α)	95% CI (Lower)	95% CI (Upper)	Scale Parameter (λ)	No. of Events (n)
BCMA	0.567577	0.493343	0.652981	7.26052	84
CD19	0.872483	0.642865	1.18411	5.79449	24
CD20	1.1024	0.859026	1.41472	5.14807	34
GPRC5D	0.890467	0.665517	1.19145	5.01857	25
Other	0.520307	0.360331	0.751307	7.08499	14
Overall	0.630474	0.573381	0.693253	6.37785	181
